# Supplementary material for: Impact of Improved End-Stage Renal Disease Patient Survival on Prosthetic Valve Selection in Aortic Valve Replacement: A Nationwide Cohort Analysis
Source: J Clin Med. 2026 Apr 20;15(8):3127. doi: 10.3390/jcm15083127 (PMC13117633; doi:10.3390/jcm15083127)
Supplement: Supplementary file 1 [file jcm-15-03127-s001.zip]

Archive with 1 entries (1 files):
- jcm-4151981-supplementary.pdf
